# Supplementary material for: An Experimental Investigation of Viscoelastic Flow in a Contraction Channel
Source: Polymers (Basel). 2021 Jun 4;13(11):1876. doi: 10.3390/polym13111876 (PMC8201106; doi:10.3390/polym13111876)
Supplement: Supplementary file 1 [file polymers-13-01876-s001.zip]

Archive with 1 entries (1 files):
- polymers-1235034-supplementary.pdf
